# Supplementary material for: Accelerated Corneal Endothelial Cell Loss after Phacoemulsification in Patients with Mildly Low Endothelial Cell Density
Source: J Clin Med. 2021 May 24;10(11):2270. doi: 10.3390/jcm10112270 (PMC8197237; doi:10.3390/jcm10112270)
Supplement: Supplementary file 1 [file jcm-10-02270-s001.zip]

Archive with 1 entries (1 files):
- jcm-1220769-supplementary.pdf
